# Supplementary material for: Children can rate perceived effort but do not follow intensity instructions during soccer training
Source: Front Sports Act Living. 2023 Nov 2;5:1251585. doi: 10.3389/fspor.2023.1251585 (PMC10652393; doi:10.3389/fspor.2023.1251585)
Supplement: Supplementary file 1 [file Table1.xlsx]

## Sheet: Tabelle1
		Number Connection Test		5-Point-Test		Behavior Rating Inventory			Session 1						Session 2							Session1											Session2												Session1
	Age group	BIT/s	z	Unique Designs	Perseveration	Behavioral Regulation Index	t-score		Intensity	Zone 1, <=60%	Zone 2, <=70%	Zone 3, <=80%	Zone 4, <=90%	Zone 5, <=100%	Intensity	Zone 1, <=60	Zone 2, <=70	Zone 3, <=80	Zone 4, <=90	Zone 5, <=100		cHR	1	2	3	4	5	6	7	8	9	10	cHR	1	2	3	4	5	6	7	8	9	10		sHRz	1	2	3	4
	11	2	0.1	27	2	71	58			1187	2087	1656	705	109		1797	1956	799	788	262			143	158	161	153	140	161	143	133	157	160		133	130	116	111	132	133	139	161	192	179			1249	2236	1861	1220
	11	1.5	-0.9	33	0	55	45			39	1708	1564	1703	730		1742	1968	1280	528	84			171	196	165	168	195	164	171	137	175	195		148	178	163	182	174	147	172	165	188	193			1977	3577	2467	1347
	11	0.87	-2.6	15	1	54	45			186	1929	2171	1364	94		1364	1676	1721	763	78			153	183	174	143	153	169	153	135	162	161		150	177	176	171	171	167	168	168	180	189			1556	3029	2341	1414
	11	1.18	-1.8	46	3	59	49			2482	1398	1411	446	7		596	1744	1081	1539	642			118	133	160	147	142	152	107	104	139	162		122	139	109	148	108	98	119	97	156	170			1142	2005	1533	813
	11	1.43	-1	24	4	58	48			859	2465	1464	956	0		2395	1979	1004	224	0			159	153	173	144	158	134	130	112	129	126		148	122	109	159	111	126	146	146	164	138			1880	3021	2348	1375
	11	2.4	1	37	0	74	60			819	1496	1229	1170	1030		156	1651	1510	1649	636			140	183	191	165	176	194	149	119	168	193		132	156	146	116	142	178	152	132	200	195			1235	2723	2258	1737
	11	1.43	-1	24	1	46	39			465	1755	1752	1362	410		3134	1494	666	308	0			155	182	148	145	155	146	154	161	163	181		139	155	137	146	131	124	160	151	188	167			1392	2949	2038	1102
	11	1.83	-0.3	36	3	76	62			2002	1829	1409	381	123		2571	1720	653	403	255			143	122	148	157	122	160	148	132	141	190		159	132	126	147	179	135	148	160	151	179			1399	1713	1484	1154
	11	1.5	-0.9	28	0	51	43			1538	2280	1321	509	96		1787	1416	1276	542	581			127	168	132	133	160	148	148	123	163	150		127	140	126	118	139	148	136	150	195	200			1179	1926	1486	858
	12	1.3	-1.8	24	2	61	50			527	905	1158	1661	1061		56	1104	1803	1980	505			128	169	148	181	184	178	180	173	186	179		112	140	168	176	171	171	159	180	180	169			2090	2780	2097	1112
	12	1.37	-1.7	25	6	59	49			1137	1443	1938	761	33		590	1793	1986	1043	36			110	159	157	140	182	151	137	165	175	182		109	162	166	179	164	176	150	168	188	198			1193	1870	1885	947
	12	2.57	1.2	29	4	73	59			804	1839	1802	867	0		380	2408	2203	453	4			129	158	158	173	145	143	138	153	167	174		104	156	155	161	153	145	158	138	165	178			1472	1812	1867	973
	12	1.5	-1.3	29	0	66	54			877	1120	998	1231	1086		17	1226	1980	1474	751			125	157	178	169	197	191	160	184	190	186		135	178	192	186	194	184	133	161	180	193			1731	2601	2161	816
	12	1.43	-1.6	29	0	62	51			611	1732	1599	1350	20		520	1924	1782	1180	42			132	159	147	150	169	165	157	160	168	159		123	137	163	149	149	139	128	142	172	195			1840	2249	1924	864
	12	2.53	1.1	39	1	66	54			3543	1487	282	0	0		2687	1899	618	244	0			114	115	120	127	151	126	121	160	118	123		113	110	150	167	145	154	134	148	120	151			1173	1093	811	405
	12	2.23	0.3	31	1	68	56			656	1177	1410	1945	124		571	1956	1729	1057	135			122	175	152	177	167	173	168	176	178	172		100	147	172	144	156	141	156	165	146	167			1636	2521	2078	1066
	13	2.63	1.1	39	2	68	58			757	1776	1480	1311	100		758	2197	1808	676	9			147	163	154	177	159	173	159	159	152	162		165	145	134	166	169	172	160	137	157	137			2159	2219	2369	1220
	13	2.33	0.3	29	1	72	61			401	1619	1493	1525	386		884	1875	1884	717	88			148	169	153	164	175	193	143	156	148	166		145	154	160	157	129	174	141	140	181	181			1517	1973	2706	1213
	13	2.63	1.1	37	3	69	59			244	2795	1745	640	0		434	2062	2205	696	51			142	154	133	144	173	135	149	143	147	158		146	151	145	169	152	167	139	146	144	145			1774	1918	2054	899
	13	1.75	-1	36	2	66	57			495	1620	1947	1340	22		556	1640	2308	874	70			143	170	137	158	173	167	139	148	164	171		157	177	133	185	151	154	137	153	174	166			1801	2003	2331	948
	13	1.65	-1.3	39	1	68	58			180	1556	1649	1275	764		122	986	1277	1827	1236			162	195	157	173	160	192	140	162	187	200		187	191	174	187	182	179	140	169	178	185			2281	2330	2587	1265
	13	0.9	-3.1427	39	5	63	54			586	1497	1838	1438	65		100	1319	1913	1936	180			154	153	133	164	173	172	146	167	169	173		167	172	158	182	172	176	154	141	177	154			1765	2069	2400	917
	13	2.23	0	42	3	67	57			964	1623	1481	1265	91		666	1616	1770	1288	108			126	172	145	169	173	179	166	167	169	156		149	176	161	144	183	179	149	169	135	132			1833	1801	2065	964
	13	2.33	0.3	46	0	64	55			264	1692	2071	1239	158		236	1535	1513	1419	745			136	172	155	174	166	178	146	160	171	182		156	153	134	139	185	164	158	169	173	177			1994	1876	2378	1071
	13	2.28	0.2	26	0	51	45			392	1418	1871	1514	229		789	2059	1632	924	44			138	158	132	180	165	172	153	152	162	181		147	163	164	135	144	165	129	134	170	168			1805	2142	2270	1131
[truncated: 57 more columns]
